# Supplementary material for: The Extent and Coverage of Current Knowledge of Connected Health: Systematic Mapping Study
Source: J Med Internet Res. 2019 Sep 25;21(9):e14394. doi: 10.2196/14394 (PMC6785722; doi:10.2196/14394)
Supplement: Multimedia Appendix 1 [file jmir_v21i9e14394_app1.xlsx]

## Sheet: Classification results
Ref.	P. Channel	Year	Research type	Empirical type	Approach	Main topic
[3]	Journal	2013	Opinion	Other	Other	Healthcare
[6]	Journal	2018	Review	Survey	Method	mHealth
[7]	Journal	2012	Opinion	Other	Other	Patient education
[8]	Journal	2016	Review	Survey	Method	Sensors
[9]	Journal	2016	Review	Survey	Method	Monitoring
[10]	Journal	2016	Review	Survey	Method	ICT challenges
[11]	Journal	2018	Review	Survey	Model	Personal health data
[32]	Journal	2015	Review	Survey	Framework	Disease management
[47]	Journal	2017	Opinion	History-based evaluation	Other	eHealth
[48]	Journal	2017	Opinion	History-based evaluation	Other	ICT challenges
[49]	Journal	2017	Opinion	History-based evaluation	Other	eHealth
[50]	Journal	2018	Evaluation research	Experiment	Method	Lifestyle coaching
[51]	Journal	2017	Evaluation research	Case study	Method	Usability
[52]	Journal	2015	Evaluation research	Case study	Method	User-centered design
[53]	Journal	2016	Evaluation research	Experiment	Method	Consumer health informatics
[54]	Journal	2016	Evaluation research	Experiment	Method	Disease management
[55]	Journal	2013	Solution proposal	Theory	Model	Security
[56]	Journal	2013	Solution proposal	Theory	Model	Security
[57]	Journal	2016	Solution proposal	Theory	Model	eHealth
[58]	Journal	2013	Solution proposal	Theory	Model	Security
[59]	Journal	2014	Review	Case study	Method	Innovation
[60]	Journal	2018	Evaluation research	Experiment	Method	Disease management
[61]	Journal	2018	Solution proposal	Case study	Other	Doctoral training
[62]	Yearbook	2016	Review	Survey	Method	Consumer health informatics
[63]	Journal	2018	Solution proposal	History-based evaluation	Model	Health data
[64]	Journal	2010	Solution proposal	Theory	Method	Personalised medicine
[65]	Journal	2015	Opinion	Other	Other	Telehealth
[66]	Journal	2017	Review	Theory	Other	Big data
[67]	Journal	2008	Solution proposal	Theory	Framework	Virtual envronments
[68]	Journal	2015	Solution proposal	Case study	Tool-based technique	Consumer health informatics
[69]	Journal	2015	Solution proposal	Theory	Model	Behavioural change
[70]	Journal	2016	Solution proposal	Survey	Tool-based technique	Telemedicine
[71]	Journal	2017	Solution proposal	Experiment	Method	Biosensors
[72]	Journal	2018	Review	Theory	Method	Consumer health informatics
[73]	Conference	2017	Review	Survey	Model	Medical education
[74]	Journal	2017	Solution proposal	Experiment	Framework	Diagnostics
[76]	Journal	2018	Review	Survey	Method	Serious games
[77]	Journal	2011	Opinion	Other	Other	Healthcare
[78]	Journal	2014	Opinion	Other	Method	Healthcare
[79]	Journal	2009	Opinion	Other	Other	Telemedicine
[80]	Journal	2012	Opinion	Other	Method	Healthcare
[81]	Journal	2017	Review	Survey	Method	General practice
[82]	Journal	2014	Review	Survey	Method	Telemedicine
[83]	Journal	2016	Review	History-based evaluation	Other	Consumer health informatics
[84]	Journal	2015	Evaluation research	Survey	Tool-based technique	Disease management
[85]	Journal	2015	Opinion	Other	Other	Healthcare
[86]	Journal	2018	Evaluation research	Experiment	Method	Augmented reality
[87]	Journal	2016	Solution proposal	Experiment	Model	Disease management
[88]	Journal	2018	Evaluation research	Experiment	Method	Education
[89]	Journal	2015	Solution proposal	Theory	Model	Security
[90]	Journal	2016	Evaluation research	Experiment	Tool-based technique	Sensors
[91]	Journal	2017	Review	History-based evaluation	Other	ICT challenges
[92]	Journal	2018	Evaluation research	Experiment	Method	Sensors
[93]	Journal	2009	Evaluation research	Experiment	Tool-based technique	Disease management
[94]	Journal	2018	Evaluation research	Case study	Other	Education
[95]	Journal	2016	Solution proposal	Experiment	Tool-based technique	Privacy
[96]	Journal	2018	Evaluation research	Experiment	Method	Education
[97]	Journal	2018	Review	Survey	Process	Global health
[98]	Journal	2018	Evaluation research	Case study	Method	Usability
[99]	Journal	2011	Review	Other	Other	Healthcare
[100]	Journal	2017	Evaluation research	Experiment	Other	Disease management
[101]	Journal	2018	Evaluation research	Experiment	Method	Usability
[102]	Journal	2014	Solution proposal	Experiment	Method	Disease management
[103]	Journal	2011	Evaluation research	Case study	Framework	ICT challenges
[104]	Journal	2009	Opinion	Other	Other	Innovation
[105]	Journal	2014	Opinion	Other	Other	Health literacy
[106]	Journal	2014	Review	Case study	Other	User-centered design
[107]	Journal	2017	Evaluation research	Case study	Method	User-centered design
[108]	Journal	2011	Evaluation research	Experiment	Framework	Disease management
[109]	Journal	2013	Solution proposal	Case study	Other	Telemedicine
[110]	Journal	2014	Solution proposal	Case study	Tool-based technique	Security
[111]	Journal	2009	Opinion	Other	Other	Healthcare
[112]	Journal	2017	Review	Other	Other	Healthcare
[113]	Journal	2015	Review	Other	Other	Telemedicine
[114]	Journal	2009	Opinion	Other	Other	Innovation
[115]	Journal	2016	Solution proposal	Case study	Other	Decision support
[116]	Conference	2010	Solution proposal	Experiment	Other	Sensors
[117]	Journal	2012	Review	Case study	Other	Interoperability
[118]	Journal	2013	Opinion	Other	Other	Healthcare
[119]	Journal	2017	Opinion	Other	Other	eHealth
[120]	Journal	2017	Review	Survey	Model	Telehealth
[121]	Journal	2017	Review	Survey	Model	Healthcare
[122]	Journal	2017	Evaluation research	Experiment	Method	Consumer health informatics
[123]	Journal	2018	Opinion	Other	Other	Disease management
[124]	Journal	2017	Opinion	Other	Other	Consumer health informatics
[125]	Journal	2017	Opinion	History-based evaluation	Other	CPR
[126]	Journal	2017	Review	Case study	Other	Medical education
[127]	Journal	2014	Solution proposal	Case study	Tool-based technique	Security
[128]	Journal	2015	Solution proposal	Case study	Tool-based technique	Telemedicine
[129]	Journal	2013	Review	Case study	Other	Healthcare
[130]	Journal	2018	Opinion	Other	Other	consumer health informatics
[131]	Journal	2016	Review	Case study	Other	Medical education
[132]	Journal	2016	Review	Survey	Other	Telemedicine
[133]	Journal	2014	Review	Survey	Other	Healthcare
[134]	Journal	2018	Evaluation research	Experiment	Method	Monitoring
[135]	Journal	2018	Evaluation research	Experiment	Method	Lifestyle coaching
[136]	Journal	2017	Solution proposal	Experiment	Other	Interoperability
[137]	Journal	2017	Review	History-based evaluation	Other	Data models
[138]	Journal	2016	Evaluation research	Experiment	Tool-based technique	sensors
[139]	Journal	2009	Solution proposal	Case study	Tool-based technique	Disease management
[140]	Journal	2016	Opinion	Other	Other	Social media
[141]	Journal	2017	Review	Survey	Method	Disease management
[142]	Journal	2015	Review	Case study	Other	Disease management
[143]	Journal	2013	Opinion	Other	Other	Healthcare
[144]	Journal	2013	Opinion	Other	Other	ICT challenges
[145]	Journal	2015	Review	Survey	Method	Telemedicine
[146]	Journal	2013	Review	Case study	Other	Healthcare
[147]	Journal	2017	Evaluation research	Experiment	Method	mHealth
[148]	Journal	2017	Opinion	Other	Other	Privacy
[149]	Journal	2016	Evaluation research	Survey	Other	Electronic health records
[150]	Journal	2018	Evaluation research	Experiment	Method	sensors
[151]	Journal	2018	Review	Survey	Model	Healthcare
[152]	Conference	2009	Opinion	Other	Other	Healthcare
[154]	Conference	2017	Solution proposal	Case study	Tool-based technique	Medication Adherence
[155]	Conference	2016	Evaluation research	Experiment	Method	Personalization
[156]	Conference	2016	Solution proposal	Experiment	Method	Cardiac pacemaker
[157]	Conference	2016	Solution proposal	Case study	Tool-based technique	Intensive Care
[158]	Conference	2017	Solution proposal	Experiment	Tool-based technique	EEG
[159]	Conference	2014	Solution proposal	Experiment	Tool-based technique	Personal Health Devices
[160]	Conference	2018	Solution proposal	Experiment	Tool-based technique	Middleware
[161]	Conference	2012	Solution proposal	Experiment	Method	Falls Detection
[162]	Conference	2017	Evaluation research	Experiment	Other	Data aggregation
[163]	Conference	2016	Solution proposal	Case study	Tool-based technique	Wireless sensor
[164]	Conference	2018	Solution proposal	Experiment	Tool-based technique	Medication Adherence
[165]	Conference	2018	Review	Survey	Other	Measurement application
[166]	Conference	2017	Solution proposal	Theory	Framework	Personalization
[167]	Conference	2017	Review	Theory	Model	Living lab
[168]	Conference	2015	Solution proposal	Experiment	Tool-based technique	Monitoring
[169]	Conference	2018	Solution proposal	Case study	Process	Software development
[170]	Conference	2015	Review	Theory	Other	Wearables
[171]	Conference	2016	Review	Case study	Other	Software innovation
[172]	Conference	2018	Solution proposal	Case study	Framework	Security
[173]	Conference	2017	Solution proposal	Experiment	Method	Fall detection
[174]	Conference	2017	Evaluation research	Case study	Other	Electronic Health Records
[175]	Conference	2017	Review	Case study	Other	Apps for MS
[176]	Conference	2017	Solution proposal	Experiment	Tool-based technique	Monitoring
[177]	Journal	2017	Evaluation research	Experiment	Other	Monitoring
[178]	Journal	2017	Solution proposal	Experiment	Tool-based technique	Monitoring
[179]	Journal	2017	Solution proposal	Experiment	Tool-based technique	Security
[180]	Journal	2015	Solution proposal	Experiment	Tool-based technique	Personal Health Devices
[181]	Journal	2018	Solution proposal	Experiment	Tool-based technique	Monitoring
[182]	Journal	2018	Solution proposal	Case study	Framework	Data storage
[183]	Journal	2017	Solution proposal	Experiment	Other	Monitoring
[184]	Journal	2018	Evaluation research	Experiment	Feasibility study	Estimation of intervention cost-effectiveness for care of demention
[185]	Conference	2016	Other	Other	Other	Excercise addiction
[186]	Journal	2000	Other	Other	Other	Health insurance
[187]	Journal	2015	Other	Case study	Field research	Business models of pharmacies
[188]	Journal	2017	Other	Theory	Network analysis	Market networks
[189]	Journal	2018	Solution proposal	Experiment	Method	WSN
[190]	Journal	2015	Evaluation research	Case study	Method	mHealth
[191]	Journal	2017	Review	History-based evaluation	Method	Telemedicine
[192]	Journal	2017	Solution proposal	Survey	Method	PPI
[193]	Journal	2015	Evaluation research	Case study	Method	Elderly
[194]	Journal	2011	Evaluation research	Case study	Tool-based technique	Elderly
[195]	Conference	2017	Evaluation research	Case study	Framework	Assesment of connected health solutions
[196]	Conference	2014	Solution proposal	Theory	Method	Care pathway modelling
[197]	Conference	2018	Solution proposal	Experiment	Framework	Consumer engagement framework
[198]	Journal	2015	Solution proposal	Case study	Other	Description of CH reserach centre
[199]	Conference	2009	Solution proposal	Theory	Model	Social networks
[200]	Conference	2011	Evaluation research	Experiment	Tool-based technique	Wearable sensors
[201]	Conference	2015	Solution proposal	Theory	Tool-based technique	Fitness monitoring
[202]	Conference	2015	Solution proposal	Case study	Framework	Enviromental risk factors
[203]	Conference	2016	Solution proposal	Case study	Tool-based technique	SW engineering
[204]	Conference	2017	Solution proposal	Theory	Method	Security and privacy
[205]	Conference	2016	Solution proposal	Case study	Tool-based technique	Monitoring long term conditions
[206]	Conference	2016	Solution proposal	Case study	Method	Socio technical models
[207]	Conference	2018	Solution proposal	Case study	Method	SW engineering
[208]	Conference	2017	Evaluation research	Experiment	Method	Energy challenges for BSN
[209]	Conference	2014	Solution proposal	Case study	Tool-based technique	PHR design
[210]	Conference	2017	Solution proposal	Survey	Method	Ageing
[211]	Conference	2016	Evaluation research	Experiment	Framework	IoT
[212]	Conference	2016	Solution proposal	Survey	Tool-based technique	Software engineering
[213]	Conference	2016	Solution proposal	Experiment	Method	Sensor data
[214]	Conference	2018	Solution proposal	Theory	Method	Remote delivery of care
[215]	Conference	2015	Solution proposal	Case study	Tool-based technique	Fog computing
[216]	Conference	2015	Evaluation research	Case study	Framework	Evaluation of CH solutions
[217]	Conference	2011	Evaluation research	Case study	Model	Business models
[218]	Conference	2018	Solution proposal	Experiment	Tool-based technique	Ageing
[219]	Conference	2011	Evaluation research	History-based evaluation	Tool-based technique	Wireless technologies
[220]	Conference	2018	Solution proposal	Case study	Model	Traceability Information Model (TIM)
[221]	Journal	2012	Evaluation research	History-based evaluation	Framework	Health information systems
[222]	Conference	2018	Evaluation research	Case study	Framework	Authentication
[223]	Conference	2014	Solution proposal	Theory	Tool-based technique	Personal Health Devices
[224]	Conference	2017	Evaluation research	Theory	Method	Challenges on CH
[225]	Conference	2016	Review	Case study	Framework	Tesing and verification of CH systems
[226]	Conference	2016	Solution proposal	Case study	Tool-based technique	Virtual eHealth journal
[227]	Conference	2016	Solution proposal	Case study	Tool-based technique	Human identification
[228]	Conference	2015	Solution proposal	Case study	Method	Personal Health Devices
[229]	Conference	2016	Opinion	Survey	Framework	Cyber-security
[230]	Conference	2015	Opinion	Case study	Method	IoT
[231]	Conference	2014	Evaluation research	Experiment	Tool-based technique	Home-monitoring
[232]	Journal	2018	Solution proposal	Experiment	Tool-based technique	IoT
[233]	Conference	2017	Review	Survey	Framework	mHealth
[234]	Conference	2011	Evaluation research	Case study	Framework	Interoperability
[235]	Conference	2017	Solution proposal	Case study	Framework	Behavioral informatics
[236]	Conference	2015	Solution proposal	Case study	Tool-based technique	Fall prevention
[237]	Journal	2018	Opinion	Case study	Other	Insurance
[238]	Journal	2018	Solution proposal	Case study	Tool-based technique	mHealth
[239]	Journal	2017	Opinion	Case study	Other	Service delivery
[240]	Journal	2016	Opinion	Theory	Other	Virtual Reality
[241]	Journal	2015	Opinion	Review	Other	Service delivery
[242]	Journal	2012	Opinion	Theory	Other	Healthcare innovation
[243]	Journal	2008	Opinion	Theory	Other	Patient empowerment
[244]	Journal	2007	Evaluation research	Review	Framework	Healthcare management / Models
[245]	Journal	2007	Opinion	Theory	Other	Evaluation framework
[246]	Journal	2005	Solution proposal	Experiment	Tool-based technique	Data sharing
[247]	Conference	2018	Solution proposal	Experiment	Tool-based technique	Wearables
[248]	Conference	2014	Evaluation research	Review	Method	User Center Design
